# Supplementary material for: Wheat-Bran-Based Artificial Diet for Mass Culturing of the Fall Armyworm, Spodoptera frugiperda Smith (Lepidoptera: Noctuidae)
Source: Insects. 2022 Dec 19;13(12):1177. doi: 10.3390/insects13121177 (PMC9788468; doi:10.3390/insects13121177)
Supplement: Supplementary file 1 [file insects-13-01177-s001.zip]

Archive with 1 entries (1 files):
- insects-2079273-supplementary.pdf
